# Supplementary material for: “Two Cultures in Favor of a Dying Patient”: Experiences of Health Care Professionals Providing Snakebite Care to Indigenous Peoples in the Brazilian Amazon
Source: Toxins (Basel). 2023 Mar 3;15(3):194. doi: 10.3390/toxins15030194 (PMC10051728; doi:10.3390/toxins15030194)
Supplement: Supplementary file 1 [file toxins-15-00194-s001.zip]

Archive with 1 entries (1 files):
- toxins-2219643-supplementary.pdf
